# Supplementary material for: Biocontrol Potential of Trichoderma asperellum Strain 576 against Exserohilum turcicum in Zea mays
Source: J Fungi (Basel). 2023 Sep 16;9(9):936. doi: 10.3390/jof9090936 (PMC10532967; doi:10.3390/jof9090936)
Supplement: Supplementary file 1 [file jof-09-00936-s001.zip]

Archive with 1 entries (1 files):
- jof-2504630-supplementary.pdf
